# Supplementary material for: Genomic profiling of fungal cell wall-interfering compounds: identification of a common gene signature
Source: BMC Genomics. 2015 Sep 5;16(1):683. doi: 10.1186/s12864-015-1879-4 (PMC4560923; doi:10.1186/s12864-015-1879-4)
Supplement: Additional file 2: — Saccharomyces cerevisiae mutant strains hypersensitive to Congo red, caspofungin and zymolyase classified by functional groups. (XLS 121 kb) [file 12864_2015_1879_MOESM2_ESM.xls]

## Sheet: Hoja1
Additional file 2. Saccharomyces cerevisiae mutant strains hypersensitive to Congo red, caspofungin and zymolyase classified by functional groups
ORF	Gene	CR	CAS	ZYM
SIGNALING PATHWAYS AND RESPONSE TO STRESS
Cell Wall Integrity MAPK pathway
YJL095W	BCK1	***	**	***
YHR030C	SLT2	***	***	***
YOR008C	WSC1	***		*
YDR389W	SAC7	**
YPL084W	BRO1	**
YOL105C	WSC3	*
YER155C	BEM2		**
YLR332W	MID2		*
YOR231W	MKK1		*
YPL140C	MKK2		*
HOG MAPK pathway
YDR162C	NBP2	**		**
YNR031C	SSK2		*
YER118C	SHO1			***
YJL128C	PBS2			***
YLR113W	HOG1			***
YPR075C	OPY2			***
YJR074W	MOG1			*
Other MAPK pathways
YCL032W	STE50			***
YHL007C	STE20	**		*
YLR362W	STE11		*	*
YDL214C	PRR2	**
YOR127W	RGA1	***
YOR212W	STE4		*
YPL268W	PLC1		*
YDL159W	STE7		**
YGR040W	KSS1		*
YPL049C	DIG1			*
Phosphatases
YDL006W	PTC1	***	**	**
YDL047W	SIT4	***	**
YOR208W	PTP2	***		**
YBR276C	PPS1	***
YDR436W	PPZ2	**
YML016C	PPZ1		*
Derepression of glucose-repressed genes
YDR477W	SNF1	**	**	**
YGL115W	SNF4	*
PP2A complex
YOR014W	RTS1	***
YAL016W	TPD3			**
Involved in stress
YKL110C	KTI12	***	*
YNL229C	URE2	***	*
YJR055W	HIT1	**	*
YLR087C	CSF1	***		**
YPL059W	GRX5		**	*
YNL133C	FYV6	**
YOL064C	MET22	*
YOR251C	TUM1	**
YPL239W	YAR1	*
YPR153W		*
YFL014W	HSP12		**
YBR173C	UMP1			*
Ribosome-asociated complex (RAC)
YHR064C	SSZ1	*	**
YBR101C	FES1	**		***
YDL229W	SSB1	**
YPL106C	SSE1		***
YGR285C	ZUO1		*
Others
YDR264C	AKR1	*	**	***
YNL298W	CLA4	***	*
YPL180W	TCO89	**	*
YDR309C	GIC2	**
YPL150W		*
YPR040W	TIP41	*
YPR106W	ISR1	*
YGL045W	RIM8		**
YNL294C	RIM21		**
YKR055W	RHO4			***
YDR226W	ADK1			**
TRANSCRIPTION AND CHROMATIN REMODELING
Polymerase II related
YNL139C	RLR1	*		*
YML112W	CTK3		***	*
YJL140W	RPB4	**
YHR200W	RPN10	*
YIL128W	MET18	*
YKL109W	HAP4	*
YKL139W	CTK1		***
YJL006C	CTK2		***
YDR138W	HPR1		**
YDR432W	NPL3		**
YGL070C	RPB9			**
YGL025C	PGD1			*
Polymerase I and III related
YOR061W	CKA2	***
YNL248C	RPA49	***
YDR520C	RRT4	**
YDR005C	MAF1	*
YBL025W	RRN10			***
Paf complex
YBR279W	PAF1	**	*
YLR418C	CDC73	**
YGR063C	SPT4	**
YOR123C	LEO1	*
YGL244W	RTF1	*
Mediator complex
YBL093C	ROX3	**	**	***
YGR104C	SRB5	***		**
YHR041C	SRB2	**
YOR140W	SFL1	*
YPL042C	SSN3	*
YNR010W	CSE2	*
YDL005C	MED2			*
YNL236W	SIN4			*
YOL051W	GAL11			*
SWI/SNF complex
YJL176C	SWI3	*		***
YOR290C	SNF2	**
YPL129W	TAF14	*
SAGA complex
YOL148C	SPT20	*	*	**
YDR448W	ADA2	*	*
YGR252W	GCN5	**	*
YGL252C	RTG2	**
YLR055C	SPT8	**
YDR176W	NGG1	*
YGL066W	SGF73	*
YBR081C	SPT7			*
COMPASS complex
YDR469W	SDC1	**
YLR015W	BRE2	**
YLR226W	BUR2		**
Elongator complex
YLR384C	IKI3	**	**
YPL086C	ELP3	**	*
YPL101W	ELP4	*	*
YGR200C	ELP2	***
RSC complex
YCR020W-B	HTL1	***	**	***
YMR091C	NPL6		***
YGR056W	RSC1		**
YLR357W	RSC2		*
INO80 complex
YEL044W	IES6	*	*	*
YOR141C	ARP8	*
YNL059C	ARP5			*
SWR1 complex
YBR231C	SWC5	***
YER030W	CHZ1	*
YLR399C	BDF1		***
YNL107W	YAF9		**
YOL012C	HTZ1		*
Transcription factors
YER111C	SWI4	***	*
YLR182W	SWI6	**	**
YAL021C	CCR4		***	*
YPR072W	NOT5		**	***
YGL071W	AFT1	**
YDR463W	STP1	*
YEL007W	TOS9	*
YIR033W	MGA2	*
YPR065W	ROX1	*
YBR112C	CYC8		**
YER040W	GLN3		**
YCR084C	TUP1		*
YIL154C	IMP2_2		*
YPL089C	RLM1		*
YNL288W	CAF40		*
YHR206W	SKN7			*
Histone acetylation and deacetylation
YJL115W	ASF1	***	**	*
YJL127C	SPT10	**	**
YOL004W	SIN3	**	**
YDR310C	SUM1	**	*
YDR295C	HDA2	*	*
YLL002W	RTT109	***
YMR179W	SPT21	**
YPR179C	HDA3	**
YDR207C	UME6	**
YIL084C	SDS3	**
YDR169C	STB3	*
YNL021W	HDA1		*
Others
YPL181W	CTI6	*
PROTEIN AND RNA METABOLISM
Ribosome biogenesis
YLR068W	FYV7	**
YOR078W	BUD21	**
YPL193W	RSA1	*
YPL157W	TGS1	*
YKR024C	DBP7			**
YBR267W	REI1			*
YJR145C	RPS4A			*
Protein biosynthesis
YKL081W	TEF4	***	*
YDR350C	TCM10	**	*
YKL006W	RPL14A	**	*
YBR191W	RPL21A	***		*
YLR061W	RPL22A	***		*
YMR142C	RPL13B		**	*
YBL027W	RPL19B	***
YML063W	RPS1B	***
YDL191W	RPL35A	**
YDR025W	RPS11A	**
YER074W	RPS24A	**
YKL204W	EAP1	**
YLR048W	RPS0B	**
YML024W	RPS17A	**
YNL069C	RPL16B	**
YOL039W	RPP2A	**
YOR293W	RPS10A	**
YPL090C	RPS6A	**
YPR132W	RPS23B	**
YLR388W	RPS29A	**
YMR116C	ASC1	**
YMR242C	RPL20A	**
YDL075W	RPL31A	*
YDR450W	RPS18A	*
YGL105W	ARC1	*
YGR027C	RPS25A	*
YHR203C	RPS4B	*
YIL148W	RPL40A	*
YMR269W	TMA23	*
YPL097W	MSY1	*
YPR100W	MRPL51	*
YPR163C	TIF3	*
YBR048W	RPS11B	*
YDL082W	RPL13A	*
YDR322W	MRPL35	*
YKL056C	TMA19	*
YKR057W	RPS21A	*
YLL045C	RPL8B	*
YLR448W	RPL6B	*
YMR143W	RPS16A	*
YPL079W	RPL21B	*
YIL052C	RPL34B		**
YDR418W	RPL12B		**
YOR369C	RPS12		*
YER117W	RPL23B			**
YJL189W	RPL39			**
YGL135W	RPL1B			**
YMR158W	MRPS8			**
YHR021C	RPS27B			*
YIL018W	RPL2B			*
Amino acid and derivative metabolism
YLR027C	AAT2	**		***
YOR323C	PRO2	*		**
YGL148W	ARO2	**
YOL061W	PRS5	**
YPR060C	ARO7	*
YIL110W	HPM1	*
YJR139C	HOM6		***
YER086W	ILV1		**
YLR089C	ALT1		**
YDR173C	ARG82		*
YER090W	TRP2			*
YER175C	TMT1			*
Glycosylation
YPL227C	ALG5	**
YER005W	YND1	*
Methylation
YDR140W	MTQ2	*
Mitochondrial protein
YDR204W	COQ4	*
Transferase
YOR085W	OST3	**		**
YDL232W	OST4		*	**
YOL003C	PFA4		**
YDR410C	STE14		*
YOR002W	ALG6			*
Phosphatase
YEL042W	GDA1	**
YPL179W	SAL6	**
YDR435C	PPM1	*
Protease
YNL238W	KEX2	**		***
YMR274C	RCE1	**	**
Ubiquitination
YKL054C	DEF1	***	**	***
YHR111W	UBA4	***	**
YIL008W	URM1	**	*
YER151C	UBP3	***
YMR275C	BUL1	***
YMR276W	DSK2	***
YOR322C	LDB19	***
YNR051C	BRE5	**
YPL037C	EGD1	**
YMR264W	CUE1	**
YDL074C	BRE1	*
YDR069C	DOA4	*
YFR010W	UBP6	*
YNL119W	NCS2	*
YJL180C	ATP12		**
YMR123W	PKR1		**
YLR024C	UBR2		*
YMR304W	UBP15		*
YER116C	SLX8			*
mRNA splicing
YDR364C	CDC40	*	*
YIR005W	IST3	***
YDR163W	CWC15	**
YFL001W	DEG1	**
YDR474C	JIP4	*
YPL213W	LEA1	*
YGR006W	PRP18		**
YIR009W	MSL1		*
YPR101W	SNT309			*
Modification of tRNA
YML014W	TRM9	**	**
YDL201W	TRM8	*
Decay of mRNA
YGL173C	KEM1	*	*	*
YGR072W	UPF3	***
YGL213C	SKI8	**
YPR189W	SKI3	**
RNA metabolism (others)
YJL080C	SCP160	**	*	*
YOL072W	THP1	*	*
YOL115W	PAP2	***		**
YHR081W	LRP1	**
YKL009W	MRT4	**
YDR496C	PUF6	*
YKL149C	DBR1	*
YMR125W	STO1	*
YDL160C	DHH1		**
YDR159W	SAC3		**
YOL070C	NBA1		*
YPL005W	AEP3		*
YNL147W	LSM7			*
VESICULAR TRAFFICKING AND TRANSPORT
GTPase
YLR262C	YPT6	***		**
YKR001C	VPS1	***		**
YOR089C	VPS21	**		*
YER122C	GLO3	*		*
YDL226C	GCS1	**
YPL051W	ARL3	**
ATP-binding cassette (ABC) superfamily
YDR135C	YCF1	**
YPL226W	NEW1	*
Guanyl-nucleotide exchange factor for Ypt6
YLR039C	RIC1	***		**
YDR137W	RGP1	**		*
Class B Vps vacuolar sorting
YDR200C	VPS64	**	**
YPR139C	LOA1	*	*
YKR020W	VPS51	**		*
YDR136C	VPS61	**		*
YPR087W	VPS69	**
Class C Vps protein complex
YLR396C	VPS33	***	**
YDR080W	VPS41	**	**
YMR231W	PEP5	***
YLR148W	PEP3	***
YPL045W	VPS16	*
YDR495C	VPS3	*
YDL077C	VAM6		**
Class E Vps (vacuolar protein-sorting)
YPR173C	VPS4	**
YKR035W-A	DID2	*
ESCRT-I complex
YGR206W	MVB12	**
ESCRT-II complex
YJR102C	VPS25		**
YPL002C	SNF8		*
ESCRT-III complex
YKL041W	VPS24	**	*
YLR025W	SNF7		***
YMR077C	VPS20		**
Clathrin-associated protein (AP) complex
YDR320C	SWA2	**		**
YPL195W	APL5	**	**
YGL206C	CHC1		**	*
YKL135C	APL2	***
YOL062C	APM4	**
YPL259C	APM1	**
YPR029C	APL4	**
YDR153C	ENT5	*
YBR288C	APM3		*
YGR261C	APL6		*
YLR386W	VAC14		*
YBL047C	EDE1			*
COPII vesicle formation
YFL025C	BST1	*		**
YGL200C	EMP24	*
Coatomer (COPI) complex
YIL076W	SEC28	**
Involved in Prc1 trafficking to the vacuole
YLR322W	VPS65	**	**
YNL246W	VPS75	**	*
YLR261C	VPS63	***		*
YNL051W	COG5	***
YDR126W	SWF1	**
YGL124C	MON1	*
ATP related
YKL212W	SAC1	**		***
YPL271W	ATP15	**
YAL019W	CST24	*
Related to Sec4, involved in vesicular transport
YOR070C	GYP1	***
YPR017C	DSS4	*
YPR032W	SRO7	*
Involved in the retrieval pathway from early endosomes
YCR094W	CDC50	*
YGL210W	YPT32	*
YNL323W	LEM3	*
YAL026C	DRS2		**
Subunit of the BLOC-1 complex involved in endosomal maturation
YDR357C	CNL1	*
YGL079W	KXD1	*
Component of ER protein-translocation subcomplex
YBR171W	SEC66	***		***
V-type H+-ATPases
YKL080W	VMA5	***	**	***
YKL119C	VPH2	***	**	*
YGR105W	VMA21	**	**	**
YHR060W	VMA22	**	**	**
YGR020C	VMA7	**	**	**
YOR332W	VMA4	**	**	*
YBR127C	VMA2		**	**
YEL027W	VMA3		**	*
YPR036W	VMA13	**
YPL234C	TFP3	*
YJR033C	RAV1		**
YEL051W	VMA8			*
YHR026W	PPA1			*
YHR039C-A	VMA10			*
VFT complex
YDR027C	VPS54	**		*
YDR484W	VPS52	**
YJL029C	VPS53		*
GSE complex
YKL143W	LTV1	***
YKR007W	MEH1		**
Involved in ER and Golgi vesicular transport
YDR108W	TRS85	**
YOR216C	RUD3	**
YGL054C	ERV14	*
YBL078C	ATG8		*
F-box protein involved in endocytic membrane traffic
YJL204C	RCY1	***	**	*
T-v snare proteins
YGL212W	VAM7	**	**
YOR036W	PEP12	***
YHL031C	GOS1	***
YOL018C	TLG2	*
YLR268W	SEC22	*
YPL232W	SSO1	*
Involved in vacuolar protein sorting
YBR097W	VPS15	**		***
YDR486C	VPS60	**
YHR012W	VPS29	**
YPL120W	VPS30	**
YML097C	VPS9	*
Putative Na+/H+ antiporters
YLR138W	NHA1	**	***	***
YDR456W	NHX1	**
Transport of metabolites
YLL043W	FPS1	*	**	**
YIL040W	APQ12	**	**
YNL064C	YDJ1	*	***
YLL028W	TPO1	*	***
YPR194C	OPT2	*	*
YLR047C	FRE8	**		***
YDR276C	PMP3	**
YJR152W	DAL5	**
YMR038C	CCS1	**
YDR323C	PEP7	*
YPR124W	CTR1	*
YEL031W	SPF1	*
YPL176C	TRE1	*
YBL042C	FUI1	*
YDR345C	HXT3	*
YLL027W	ISA1	*
YBR290W	BSD2		**
YBR106W	PHO88		**
YIL023C	YKE4		*
YGL167C	PMR1			***
YER119C	AVT6			*
High affinity H[+]/pantothenate symporter
YCR028C	FEN2		***
Mitochondrial transport
YOR297C	TIM18	**
YLR190W	MMR1	*
YLR369W	SSQ1		***
YBR085W	AAC3		*
YIL134W	FLX1		*
Others
YDR335W	MSN5	**	**
YGR057C	LST7		*
YNL264C	PDR17		*
YGL231C	EMC4	**
YDR414C	ERD1			***
ORGANELLE ORGANIZATION AND BIOGENESIS
YGL020C	SWF3	*
YKL037W	AIM26	*
YLR233C	EST1		**
YCR068W	ATG15		*
YGR086C	PIL1		*
YJR113C	RSM7			*
YPR049C	ATG11			*
DNA METABOLISM
Chromatin silencing
YDR363W	ESC2	*
YML058W	SML1	*
Recombination
YGL127C	SOH1	*
YPL024W	NCE4	*
Repair
YCR066W	RAD18	**	*
YKL113C	RAD27	**		*
YGL168W	HUR1		*	***
YLR320W	MMS22	***
YDR369C	XRS2	*
YMR073C	IRC21	*
YPL055C	LGE1	*
YPR164W	MMS1	*
YDR092W	UBC13	*
YGR180C	RNR4		**
YNL201C	PSY2		*
YOR258W	HNT3		*
Replication
YPR135W	CTF4	**		*
YOR080W	DIA2	**	*
YDR505C	PSP1	**
YOL006C	TOP1	**
YCR028C-A	RIM1	**
Others
YDR289C	RTT103	**	**
YOR209C	NPT1	***
YBR093C	PHO5	*
YLR318W	EST2	*
YJR105W	ADO1		**
CARBOHYDRATE AND LIPID METABOLISM
Carbohydrate metabolism
YHR183W	GND1	**
YOL081W	IRA2	*
YLR273C	PIG1	*
YPR160W	GPH1		**
YGR122W			**
YIL125W	KGD1		*
YER129W	SAK1			*
YMR083W	ADH3			*
Lipid metabolism
YML008C	ERG6	**	**	*
YMR015C	ERG5	*	**
YLR242C	ARV1	***		***
YLR056W	ERG3	***
YGL012W	ERG4	**
YPL069C	BTS1	**
YPL145C	KES1	**
YER019W	ISC1	*
YGR170W	PSD2	*
YGR202C	PCT1	*
YNL169C	PSD1	*
YOR221C	MCT1	*
YMR202W	ERG2		***
YBR035C	PDX3		***
CELL WALL AND MORPHOGENESIS
Component of the Gim protein complex
YLR200W	YKE2	***
YNL153C	GIM3	*
YJL179W	PFD1	*
Component of the spindle pole body
YAL047C	SPC72	***	**
YNL225C	CNM67	*	***
Involved in actin cortical patch assembly
YDR129C	SAC6	**		***
YDR388W	RVS167	*	**
YBL007C	SLA1		**	***
YLR370C	ARC18		**	***
YMR032W	HOF1	***
YIL034C	CAP2	*
YNL090W	RHO2		*
Involved in bud site selection and emergence
YOR035C	SHE4	***	***	***
YKL048C	ELM1	***	**
YGR262C	BUD32		**	***
YBR200W	BEM1		**	*
YLR062C	BUD28	***
YDL225W	SHS1	**
YDR372C	VPS74	**
YGL174W	BUD13	**
YLR110C	CCW12	**
YDL151C	BUD30	**
YCR063W	BUD31	*
YFL023W	BUD27	*
YER014C-A	BUD25		*
YGR058W	PEF1		*
YMR014W	BUD22		*
YJL184W	GON7			***
YCR002C	CDC10			**
Microtubule motor protein
YEL061C	CIN8	**
YMR198W	CIK1	**
YPL174C	NIP100	*
YPR141C	KAR3	*
YBL063W	KIP1	*
YDR488C	PAC11	*
Required for cytoskeletal organization
YNL084C	END3	***	**	*
YNL271C	BNI1	***	*
YLR337C	VRP1	**		*
YER007W	PAC2	*
YMR294W	JNM1	*
YDR150W	NUM1	*
YNL079C	TPM1	*
YCR009C	RVS161			**
YPR131C	NAT3			**
Related to chitin
YGR229C	SMI1	*	**
YBL061C	SKT5		**	*
YBR023C	CHS3		**
YHR142W	CHS7		**
YJL099W	CHS6		**
YLR330W	CHS5		**
YNL233W	BNI4		**
Related to glucan
YMR307W	GAS1	**		***
YPR159W	KRE6	**		**
YLR342W	FKS1	***	**
YGL027C	CWH41	*	**
YDR349C	YPS7	**
YGR189C	CRH1	**
YOL030W	GAS5	**
YDR144C	MKC7	*
YNL322C	KRE1			*
Related to mannoproteins
YAL023C	PMT2	***	*	**
YDR245W	MNN10	*	***	***
YJL183W	MNN11	***		**
YJR075W	HOC1	***		*
YGL038C	OCH1		***	***
YGR036C	CWH8		**	**
YBR015C	MNN2	***
YDR483W	KRE2	**
YPL053C	KTR6	**
YCL007C	CWH36			***
YPL050C	MNN9			***
YBR078W	ECM33			**
YDL095W	PMT1			*
Others
YJL062W	LAS21	***		**
YDR293C	SSD1	**		***
YPL161C	BEM4	**	*
YDR351W	SBE2	**
YHR135C	YCK1	**
YER083C	GET2	*
YBR162C	TOS1	*
YPL163C	SVS1	*
YDR348C	PAL1		**
YLL021W	SPA2		*
YNL154C	YCK2		*
YHR103W	SBE22		*
YGL084C	GUP1			**
CELL CYCLE
Cyclin related
YLR079W	SIC1	**		*
YPL031C	PHO85		*	*
YPL256C	CLN2	**
YPR119W	CLB2	**
Regulation of the cell cycle
YBL058W	SHP1	**	***	**
YBL051C	PIN4	*	**
YIL153W	RRD1	*
YIL123W	SIM1		*
YOR026W	BUB3		*
YER177W	BMH1			*
Chromosome transmission
YMR078C	CTF18	***
YHR191C	CTF8	*
Others
YBR133C	HSL7	*	*
YKL101W	HSL1	**
YDR525W	API2	*
SPORULATION
YDR439W	LRS4	**
YPL139C	UME1	**
YPL205C		**
YCR086W	CSM1	**
YNL128W	TEP1	*
YNL307C	MCK1	*
YDR260C	SWM1	*
YHL027W	RIM101		**
YMR154C	RIM13		**
YGL218W				*
PSEUDOHYPHAL GROWTH
YGL211W	NCS6	**	*
YHL020C	OPI1	***
YDR251W	PAM1	**
YEL033W		*
YMR238W	DFG5	*
YJR118C	ILM1		**
YIL049W	DFG10		*
UNKNOWN
YPR045C	THP3	*	*
YEL043W		*	*
YBR266C	SLM6	***
YPL032C	SVL3	**
YBR139W		*
YJL051W	IRC8	*
YGR089W	NNF2		**
YOL162W			*
YLR111W		***		*
YPL105C	SYH1	**		***
YNL120C		***	*
YKR074W	AIM29	*	**
YMR206W		***
YDR024W	FYV1	**
YPL225W		**
YJL123C	MTC1	**
YLR407W		**
YOR355W	GDS1	**
YGL007W	BRP1	*
YKL121W	DGR2	*
YLR177W		*
YDR033W	MRH1	*
YDR344C		*
YPL250C	ICY2	*
YPR174C		*
YEL057C			*
dubious ORF, partially overlaps with other verified gene
YJR018W		*	*
YPR044C	OPI11	*		*
YBL094C			***	***
YJL075C	APQ13	***
YGL072C		**
YML009W-B		**
YNL171C		**
YOR309C		**
YPR197C		**
YML094C-A		**
YDR360W	OPI7	*
YDR426C		*
YGL042C		*
YLR202C		*
YPR170C		*
YMR031W-A			**
YCR087W			*
YML034C-A			*
YER119C-A				*
For each mutant strain, relative levels of hypersensitivity respect to wild type strain were assigned as described in Methods, from 1 (*) to 3 (***)(highest sensitivity)
